# Supplementary material for: Panax quinquefolius saponin inhibits vascular smooth muscle cell calcification via activation of nuclear factor-erythroid 2-related factor 2
Source: BMC Complement Med Ther. 2023 Apr 21;23:129. doi: 10.1186/s12906-023-03961-6 (PMC10120105; doi:10.1186/s12906-023-03961-6)
Supplement: Supplementary file 1 — Additional file 1. [file 12906_2023_3961_MOESM1_ESM.xlsx]

## Sheet: 1A MTS
Cell viability was measured using MTS assay
	PQS			Pi+PQS
OD	1	2	3	1	2	3
0	1.47993	1.52958	1.39677	1.42303	1.289	1.36691
	1.48393	1.51085	1.40561	1.42053	1.32168	1.45308
	1.41282	1.52945	1.42049	1.40883	1.33431	1.47096
Average	1.45889	1.52329	1.40762	1.41746	1.315	1.43032
	100	104.414	96.4857	97.1602	90.1366	98.0412
25	1.51045	1.32349	1.18032	1.27513	1.3092	1.37028
	1.51064	1.29443	1.26018	1.35021	1.25721	1.38882
	1.48509	1.24947	1.28927	1.30808	1.37817	1.43537
Average	1.50206	1.28913	1.24326	1.31114	1.31486	1.39816
	102.959	88.3634	85.2193	89.8721	90.1272	95.8368
50	1.55648	1.49507	1.31936	1.39383	1.2101	1.25895
	1.54437	1.45999	1.42098	1.46425	1.20156	1.3196
	1.53514	1.54931	1.49365	1.40984	1.19911	1.28765
Average	1.54533	1.50146	1.41133	1.42264	1.20359	1.28873
	105.925	102.918	96.7398	97.515	82.5001	88.3364
100	1.42005	1.74273	1.63464	1.31409	1.16022	1.45524
	1.46031	1.7361	1.56719	1.32009	1.16212	1.43932
	1.50208	1.73078	1.57741	1.34839	1.18184	1.43296
Average	1.46081	1.73654	1.59308	1.32752	1.16806	1.44251
	100.132	119.031	109.198	90.9952	80.0648	98.8768
200	1.01738	0.831235	0.944153	0.84361	0.80588	0.5835
	0.91607	0.743395	0.893078	0.84192	0.72689	0.68612
	0.89594	0.840132	0.845411	0.8177	0.63867	0.63135
Average	0.94313	0.804921	0.894214	0.83441	0.723813	0.633657
	64.6469	55.1734	61.294	57.1947	49.6139	43.4341
	PQS			Pi+PQS
	1	2	3	1	2	3
	100	104.414	96.4857	97.1602	90.1366	98.0412
	102.959	88.3634	85.2193	89.8721	90.1272	95.8368
	105.925	102.918	96.7398	97.515	82.5001	88.3364
	100.132	119.031	109.198	90.9952	80.0648	98.8768
	64.6469	55.1734	61.294	57.1947	49.6139	43.4341

## Sheet: 1C Alizarin red
Quantification of alizarin red staining
1	Blank	Pi	Pi+PQS25	Pi+PQS50	Pi+PQS100	Pi+PQS200
	0.03368	0.3796	0.3591	0.3791	0.1221	0.0902
	0.04382	0.4905	0.5157	0.3886	0.1518	0.0805
	0.03387	0.3052	0.5149	0.3238	0.1893	0.0701
Average	0.0371233	0.391767	0.463233	0.363833	0.1544	0.0802667
2	0.0408	0.5051	0.3372	0.317	0.1692	0.0501
	0.0483	0.4287	0.4158	0.3031	0.1532	0.0808
	0.0334	0.4219	0.3197	0.3943	0.1775	0.06044
Average	0.0408333	0.4519	0.357567	0.338133	0.166633	0.06378
3	0.0597	0.4651	0.4801	0.2737	0.1506	0.0515
	0.0477	0.4747	0.4388	0.3047	0.1112	0.0903
	0.0623	0.5102	0.4707	0.2963	0.1701	0.07501
Average	0.0565667	0.483333	0.4632	0.291567	0.143967	0.07227
	Blank	Pi	25	50	100	200
	0.0371233	0.391767	0.463233	0.363833	0.1544	0.0802667
	0.0408333	0.4519	0.357567	0.338133	0.166633	0.06378
	0.0565667	0.483333	0.4632	0.291567	0.143967	0.07227

## Sheet: 1D ALP
Quantification of calcium deposition using ALP activity assay
Exp1		units	mg protein	units/mg	Ave		Exp2		units	mg protein	units/mg	Ave		Exp3		units	mg protein	units/mg	Ave
1	Blank	0.0303689	0.06411	0.4737			1	Blank	0.0443952	0.09372	0.4737			1	Blank	0.0282088	0.05955	0.4737
2		0.0279479	0.04886	0.572			2		0.0307198	0.08258	0.372			2		0.0171232	0.04603	0.372
3		0.0338025	0.0538	0.6283	0.558		3		0.0394754	0.0797	0.4953	0.447		3		0.0241009	0.05614	0.4293	0.425
1	Pi	0.507943	0.05293	9.5965			1	Pi	0.968826	0.1127	8.5965			1	Pi	0.713533	0.06153	11.5965
2		0.528694	0.05558	9.5123			2		0.954179	0.10031	9.5123			2		0.679273	0.07141	9.5123
3		0.496943	0.04893	10.1562	9.755		3		0.623541	0.07943	7.8502	8.653		3		0.591989	0.05453	10.8562	10.655
1	Pi+PQS25	0.50677	0.05962	8.5			1	Pi+PQS25	0.700485	0.08241	8.5			1	Pi+PQS25	0.43707	0.05142	8.5
2		0.301248	0.04285	7.0303			2		0.484317	0.09628	5.0303			2		0.364546	0.07247	5.0303
3		0.381445	0.05581	6.8347	7.455		3		0.517253	0.08046	6.4287	6.653		3		0.275456	0.04721	5.8347	6.455
1	Pi+PQS50	0.182328	0.04008	4.5491			1	Pi+PQS50	0.409055	0.08992	4.5491			1	Pi+PQS50	0.312887	0.06878	4.5491
2		0.253795	0.0443	5.729			2		0.324982	0.08715	3.729			2		0.281003	0.04176	6.729
3		0.200284	0.04034	4.9649	5.081		3		0.371476	0.09654	3.8479	4.042		3		0.184918	0.05357	3.4519	4.91
1	Pi+PQS100	0.178947	0.05051	3.5428			1	Pi+PQS100	0.204136	0.08028	2.5428			1	Pi+PQS100	0.243117	0.09561	2.5428
2		0.27251	0.05987	4.5517			2		0.247209	0.09688	2.5517			2		0.158588	0.06215	2.5517
3		0.169964	0.06819	2.4925	3.529		3		0.221916	0.08077	2.7475	2.614		3		0.120361	0.05401	2.2285	2.441
