# Supplementary material for: Panax quinquefolius saponin inhibits vascular smooth muscle cell calcification via activation of nuclear factor-erythroid 2-related factor 2
Source: BMC Complement Med Ther. 2023 Apr 21;23:129. doi: 10.1186/s12906-023-03961-6 (PMC10120105; doi:10.1186/s12906-023-03961-6)
Supplement: Supplementary file 2 — Additional file 2. [file 12906_2023_3961_MOESM2_ESM.xlsx]

## Sheet: Fig2A PCR
PQS inhibits high phosphate-induced expression of calcification markers. The expression of osteogenic marker genes Runx2 and BMP2, and VSMCs marker gene SM22α was determined using RT PCR
EXP1		Ct1	Ct2	Ct3	mean Ct	Δct	ΔΔct	2-ΔΔct			EXP1		Ct1	Ct2	Ct3	mean Ct	Δct	ΔΔct	2-ΔΔct			EXP3		Ct1	Ct2	Ct3	mean Ct	Δct	ΔΔct	2-ΔΔct
Blank	b-actin	14.82	15.61	14.89	15.1067	-0.13	0	1			Blank	b-actin	14.82	15.61	14.89	15.1067	3.99333	0	1			Blank	b-actin	14.82	15.61	14.89	15.1067	7.88333	0	1
Blank	Runx2	12.75	14.52	17.66	14.9767						Blank	Bmp2	19.59	18.63	19.08	19.1						Blank	SM22α	23.56	23.14	22.27	22.99
Pi	b-actin	15.32	15.34	12.88	14.5133	-2.62667	-2.49667	5.6438			Pi	b-actin	15.32	15.34	12.88	14.5133	1.91	-2.08333	4.23785			Pi	b-actin	15.32	15.34	12.88	14.5133	9.54333	1.66	0.316439
Pi	Runx2	12.34	12.54	10.78	11.8867						Pi	Bmp2	16.38	16.75	16.14	16.4233						Pi	SM22α	24.23	23.74	24.2	24.0567
Pi+PQS25	b-actin	14.89	16.35	12.33	14.5233	-2.43333	-2.30333	4.93597			Pi+PQS25	b-actin	14.89	16.35	12.33	14.5233	2.25333	-1.74	3.34035			Pi+PQS25	b-actin	14.89	16.35	12.33	14.5233	8.94333	1.06	0.479632
Pi+PQS25	Runx2	11.35	14.56	10.36	12.09						Pi+PQS25	Bmp2	16.38	17.3	16.65	16.7767						Pi+PQS25	SM22α	23.96	22.64	23.8	23.4667
Pi+PQS50	b-actin	13.14	13.25	12.34	12.91	-1.84	-1.71	3.27161			Pi+PQS50	b-actin	13.14	13.25	12.34	12.91	2.45	-1.54333	2.91467			Pi+PQS50	b-actin	13.14	13.25	12.34	12.91	7.85667	-0.0266667	1.01866
Pi+PQS50	Runx2	11.45	10.89	10.87	11.07						Pi+PQS50	Bmp2	16.11	15.34	14.63	15.36						Pi+PQS50	SM22α	20.55	20.83	20.92	20.7667
Pi+PQS100	b-actin	13.67	13.84	13.92	13.81	-0.863333	-0.733333	1.66248			Pi+PQS100	b-actin	13.67	13.84	13.92	13.81	3.6	-0.393333	1.31342			Pi+PQS100	b-actin	13.67	13.84	13.92	13.81	7.81667	-0.0666667	1.04729
Pi+PQS100	Runx2	12.86	12.34	13.64	12.9467						Pi+PQS100	Bmp2	17.35	17.74	17.14	17.41						Pi+PQS100	SM22α	21.87	21.56	21.45	21.6267
EXP2		Ct1	Ct2	Ct3	mean Ct	Δct	ΔΔct	2-ΔΔct			EXP2		Ct1	Ct2	Ct3	mean Ct	Δct	ΔΔct	2-ΔΔct			EXP2		Ct1	Ct2	Ct3	mean Ct	Δct	ΔΔct	2-ΔΔct
Blank	b-actin	14.68	14.85	15.53	15.02	1.55333	0	1			Blank	b-actin	14.68	14.85	15.53	15.02	4.17	0	1			Blank	b-actin	14.68	14.85	15.53	15.02	8.59667	0	1
Blank	Runx2	17.31	16.31	16.1	16.5733						Blank	Bmp2	18.36	19.53	19.68	19.19						Blank	SM22α	23.61	23.46	23.78	23.6167
Pi	b-actin	14.01	14.89	13.77	14.2233	-0.803333	-2.35667	5.12186			Pi	b-actin	14.01	14.89	13.77	14.2233	1.63667	-2.53333	5.78908			Pi	b-actin	14.01	14.89	13.77	14.2233	10.8267	2.23	0.213159
Pi	Runx2	12.96	13.43	13.87	13.42						Pi	Bmp2	16.71	15.02	15.85	15.86						Pi	SM22α	24.96	25.43	24.76	25.05
Pi+PQS25	b-actin	14.89	14.67	13.5	14.3533	-0.776667	-2.33	5.02805			Pi+PQS25	b-actin	14.89	14.67	13.5	14.3533	2.58667	-1.58333	2.99661			Pi+PQS25	b-actin	14.89	14.67	13.5	14.3533	9.94333	1.34667	0.393199
Pi+PQS25	Runx2	13.76	14.03	12.94	13.5767						Pi+PQS25	Bmp2	16.21	17.34	17.27	16.94						Pi+PQS25	SM22α	25.64	26.91	20.34	24.2967
Pi+PQS50	b-actin	12.91	13.41	12.38	12.9	0.116667	-1.43667	2.70695			Pi+PQS50	b-actin	12.91	13.41	12.38	12.9	2.68	-1.49	2.80889			Pi+PQS50	b-actin	12.91	13.41	12.38	12.9	8.63	0.0333333	0.97716
Pi+PQS50	Runx2	13.98	12.37	12.7	13.0167						Pi+PQS50	Bmp2	15.36	15.72	15.66	15.58						Pi+PQS50	SM22α	21.59	21.83	21.17	21.53
Pi+PQS100	b-actin	13.56	13.26	14.72	13.8467	1.18667	-0.366667	1.28937			Pi+PQS100	b-actin	13.56	13.26	14.72	13.8467	2.95	-1.22	2.32947			Pi+PQS100	b-actin	13.56	13.26	14.72	13.8467	8.64333	0.0466667	0.968171
Pi+PQS100	Runx2	14.99	13.45	16.66	15.0333						Pi+PQS100	Bmp2	16.56	16.31	17.52	16.7967						Pi+PQS100	SM22α	22.47	23.82	21.18	22.49
EXP3		Ct1	Ct2	Ct3	mean Ct	Δct	ΔΔct	2-ΔΔct			EXP3		Ct1	Ct2	Ct3	mean Ct	Δct	ΔΔct	2-ΔΔct			EXP3		Ct1	Ct2	Ct3	mean Ct	Δct	ΔΔct	2-ΔΔct
Blank	b-actin	14.68	14.85	15.06	14.8633	-2.62333	0	1			Blank	b-actin	14.68	14.85	15.06	14.8633	4.91	0	1			Blank	b-actin	14.68	14.85	15.06	14.8633	8.86667	0	1
Blank	Runx2	12.31	12.31	12.1	12.24						Blank	Bmp2	19.34	19.82	20.16	19.7733						Blank	SM22α	23.54	23.91	23.74	23.73
Pi	b-actin	15.81	14.31	12.98	14.3667	-5.31333	-2.69	6.45313			Pi	b-actin	15.81	14.31	12.98	14.3667	2.43	-2.48	5.57897			Pi	b-actin	15.81	14.31	12.98	14.3667	10.42	1.55333	0.340722
Pi	Runx2	10.01	9.23	7.92	9.05333						Pi	Bmp2	17.05	16.78	16.56	16.7967						Pi	SM22α	24.9	23.78	25.68	24.7867
Pi+PQS25	b-actin	13.98	14.37	14.95	14.4333	-4.61667	-1.99333	3.98156			Pi+PQS25	b-actin	13.98	14.37	14.95	14.4333	2.92667	-1.98333	3.95406			Pi+PQS25	b-actin	13.98	14.37	14.95	14.4333	10.2067	1.34	0.395021
Pi+PQS25	Runx2	9.01	8.84	11.6	9.81667						Pi+PQS25	Bmp2	16.98	17.67	17.43	17.36						Pi+PQS25	SM22α	24.56	24.5	24.86	24.64
Pi+PQS50	b-actin	12.81	13.2	12.92	12.9767	-4.3	-1.67667	3.19688			Pi+PQS50	b-actin	12.81	13.2	12.92	12.9767	3.41333	-1.49667	2.8219			Pi+PQS50	b-actin	12.81	13.2	12.92	12.9767	9.49667	0.63	0.646176
Pi+PQS50	Runx2	7.98	8.56	9.49	8.67667						Pi+PQS50	Bmp2	16.56	16.03	16.58	16.39						Pi+PQS50	SM22α	23.91	23.01	20.5	22.4733
Pi+PQS100	b-actin	13.73	12.91	13.59	13.41	-3.46333	-0.84	1.79005			Pi+PQS100	b-actin	13.73	12.91	13.59	13.41	3.8	-1.11	2.15846			Pi+PQS100	b-actin	13.73	12.91	13.59	13.41	9.12667	0.26	0.835088
Pi+PQS100	Runx2	8.99	9.54	11.31	9.94667						Pi+PQS100	Bmp2	17.54	17.49	16.6	17.21						Pi+PQS100	SM22α	22.73	22.63	22.25	22.5367
Runx2	Blank	Pi	Pi+PQS25	Pi+PQS50	Pi+PQS100
	1	5.6438	4.93597	3.27161	1.66248
	1	5.12186	5.02805	2.70695	1.28937
	1	6.45313	3.98156	3.19688	1.79005
Bmp2	1	4.23785	3.34035	2.91467	1.31342
	1	5.78908	2.99661	2.80889	2.32947
	1	5.57897	3.95406	2.8219	2.15846
SM22α	1	0.316439	0.479632	1.01866	1.04729
	1	0.213159	0.393199	0.97716	0.968171
	1	0.340722	0.395021	0.646176	0.835088

## Sheet: Fig2B WB
The relative values of protein expression were normalized to β-actin.
		blot1	blot2	blot3			1	2	3		average
Fig2B Runx2	blank	0	0	0			0	0	0		0
	Pi	158311	430579	217657			6.88369	6.66675	9.09101		7.54715
	Pi+PQS 25	101642	515037	110469			4.60961	5.54919	5.01357		5.05746
	Pi+PQS 50	64950	120827	61105			2.65894	1.86079	2.67488		2.39821
	Pi+PQS 100	10954	16691	17227			0.477944	0.303694	0.807604		0.529747
				6
		blot1	blot2	blot3
Fig2B BMP2	blank	0	0	0			0	0	0		0
	Pi	96406	352884	136532			4.19193	5.46378	5.70261		5.11944
	Pi+PQS 25	91431	321127	113877			4.14653	3.45994	5.16824		4.25824
	Pi+PQS 50	37500	117434	49521			1.53519	1.80854	2.16779		1.83717
	Pi+PQS 100	19255	36342	13154			0.840133	0.661245	0.616661		0.706013
		blot1	blot2	blot3
Fig2B SM22α	blank	79650	182047	65500			3.27158	3.15304	3.02638		3.15034
	Pi	13992	37113	13889			0.608401	0.574629	0.58011		0.587713
	Pi+PQS 25	24565	96685	15500			1.11406	1.04172	0.703458		0.953079
	Pi+PQS 50	68070	118275	51135			2.78667	1.82149	2.23844		2.2822
	Pi+PQS 100	68238	138060	51249			2.97736	2.51201	2.40256		2.63064
		blot1	blot2	blot3
Fig2B β-actin	blank	24346	57737	21643
	Pi	22998	64586	23942
	Pi+PQS 25	22050	92813	22034
	Pi+PQS 50	24427	64933	22844
	Pi+PQS 100	22919	54960	21331
