# Supplementary material for: Panax quinquefolius saponin inhibits vascular smooth muscle cell calcification via activation of nuclear factor-erythroid 2-related factor 2
Source: BMC Complement Med Ther. 2023 Apr 21;23:129. doi: 10.1186/s12906-023-03961-6 (PMC10120105; doi:10.1186/s12906-023-03961-6)
Supplement: Supplementary file 3 — Additional file 3. [file 12906_2023_3961_MOESM3_ESM.xlsx]

## Sheet: Fig3A PCR
The mRNA expression of osteogenic marker genes during calcification was determined using RT‑PCR.
EXP1		Ct1	Ct2	Ct3	mean Ct	Δct	ΔΔct	2-ΔΔct			EXP1		Ct1	Ct2	Ct3	mean Ct	Δct	ΔΔct	2-ΔΔct			EXP1		Ct1	Ct2	Ct3	mean Ct	Δct	ΔΔct	2-ΔΔct
d0-Pi	b-actin	14.92	14.83	14.67	14.8067						d0-Pi	b-actin	14.92	14.83	14.67	14.8067						d0-Pi	b-actin	14.92	14.83	14.67	14.8067
d0-Pi	Runx2	15.45	16.53	14.21	15.3967	0.59	0	1			d0-Pi	Bmp2	18.78	18.57	17.45	18.2667	3.46	0	1			d0-Pi	sm22a	21.43	21.59	22.06	21.6933	6.88667	0	1
d2-Pi	b-actin	14.34	14.17	14.25	14.2533						d2-Pi	b-actin	14.34	14.17	14.25	14.2533						d2-Pi	b-actin	14.34	14.17	14.25	14.2533
d2-Pi	Runx2	14.54	15.73	13.47	14.58	0.326667	-0.263333	1.20025			d2-Pi	Bmp2	16.45	15.21	18.21	16.6233	2.37	-1.09	2.12874			d2-Pi	sm22a	22.04	21.73	20.23	21.3333	7.08	0.193333	0.874583
d4-Pi	b-actin	12.75	12.74	12.81	12.7667						d4-Pi	b-actin	12.75	12.74	12.81	12.7667						d4-Pi	b-actin	12.75	12.74	12.81	12.7667
d4-Pi	Runx2	12.45	12.76	11.18	12.13	-0.636667	-1.22667	2.34026			d4-Pi	Bmp2	13.87	14.21	15.17	14.4167	1.65	-1.81	3.50642			d4-Pi	sm22a	21.45	20.63	19.26	20.4467	7.68	0.793333	0.577009
d6-Pi	b-actin	11.33	11.67	11.24	11.4133						d6-Pi	b-actin	11.33	11.67	11.24	11.4133						d6-Pi	b-actin	11.33	11.67	11.24	11.4133
d6-Pi	Runx2	8.97	9.67	10.28	9.64	-1.77333	-2.36333	5.14558			d6-Pi	Bmp2	13.33	12.71	11.11	12.3833	0.97	-2.49	5.61778			d6-Pi	sm22a	19.21	19.59	20.89	19.8967	8.48333	1.59667	0.33064
d0-Pi+PQS	b-actin	14.78	14.69	14.54	14.67						d0-Pi+PQS	b-actin	14.78	14.69	14.54	14.67						d0-Pi+PQS	b-actin	14.78	14.69	14.54	14.67
d0-Pi+PQS	Runx2	16.02	15.76	13.91	15.23	0.56	-0.03	1.02101			d0-Pi+PQS	Bmp2	17.98	17.21	19.69	18.2933	3.62333	0.163333	0.89296			d0-Pi+PQS	sm22a	21.49	21.65	21.3	21.48	6.81	-0.0766667	1.05458
d2-Pi+PQS	b-actin	12.8	11.82	12.55	12.39						d2-Pi+PQS	b-actin	12.8	11.82	12.55	12.39						d2-Pi+PQS	b-actin	12.8	11.82	12.55	12.39
d2-Pi+PQS	Runx2	12.82	11.31	11.62	11.9167	-0.473333	-1.06333	2.08975			d2-Pi+PQS	Bmp2	16.01	15.94	15.06	15.67	3.28	-0.18	1.13288			d2-Pi+PQS	sm22a	19.46	19.95	18.83	19.4133	7.02333	0.136667	0.909618
d4-Pi+PQS	b-actin	12.63	13.42	13.1	13.05						d4-Pi+PQS	b-actin	12.63	13.42	13.1	13.05						d4-Pi+PQS	b-actin	12.63	13.42	13.1	13.05
d4-Pi+PQS	Runx2	12.78	12.55	12.5	12.61	-0.44	-1.03	2.04202			d4-Pi+PQS	Bmp2	15.69	15.42	16.65	15.92	2.87	-0.59	1.50525			d4-Pi+PQS	sm22a	19.85	19.38	21.4	20.21	7.16	0.273333	0.827406
d6-Pi+PQS	b-actin	14.61	14.54	14.72	14.6233						d6-Pi+PQS	b-actin	14.61	14.54	14.72	14.6233						d6-Pi+PQS	b-actin	14.61	14.54	14.72	14.6233
d6-Pi+PQS	Runx2	14.56	13.77	14.07	14.1333	-0.49	-1.08	2.11404			d6-Pi+PQS	Bmp2	16.71	16.58	16.78	16.69	2.06667	-1.39333	2.62685			d6-Pi+PQS	sm22a	21.59	21.63	22.04	21.7533	7.13	0.243333	0.844791
EXP2		Ct1	Ct2	Ct3	mean Ct	Δct	ΔΔct	2-ΔΔct			EXP2		Ct1	Ct2	Ct3	mean Ct	Δct	ΔΔct	2-ΔΔct			EXP2		Ct1	Ct2	Ct3	mean Ct	Δct	ΔΔct	2-ΔΔct
d0-Pi	b-actin	14.79	16.36	12.09	14.4133						d0-Pi	b-actin	14.79	12.09	16.36	14.4133						d0-Pi	b-actin	16.36	12.09	14.79	14.4133
d0-Pi	Runx2	18.47	18.88	17.83	18.3933	3.98	0	1			d0-Pi	Bmp2	23.51	24.77	24.65	24.31	9.89667	0	1			d0-Pi	sm22a	23.84	23.73	23.67	23.7467	9.33333	0	1
d2-Pi	b-actin	11.94	13.41	9.69	11.68						d2-Pi	b-actin	11.94	9.69	13.41	11.68						d2-Pi	b-actin	13.41	9.69	11.94	11.68
d2-Pi	Runx2	14.45	14.01	15.21	14.5567	2.87667	-1.10333	2.14851			d2-Pi	Bmp2	21.85	20.67	18.98	20.5	8.82	-1.07667	2.10916			d2-Pi	sm22a	21.5	20.92	21.88	21.4333	9.75333	0.42	0.747425
d4-Pi	b-actin	10.93	12.85	8.56	10.78						d4-Pi	b-actin	10.93	8.56	12.85	10.78						d4-Pi	b-actin	12.85	8.56	10.93	10.78
d4-Pi	Runx2	12.49	12.83	13.23	12.85	2.07	-1.91	3.75809			d4-Pi	Bmp2	19.3	18.69	18.21	18.7333	7.95333	-1.94333	3.84593			d4-Pi	sm22a	20.58	20.73	21.03	20.78	10	0.666667	0.629961
d6-Pi	b-actin	12.78	14.84	9.82	12.48						d6-Pi	b-actin	12.78	9.82	14.84	12.48						d6-Pi	b-actin	14.84	9.82	12.78	12.48
d6-Pi	Runx2	13.98	13.21	15.47	14.22	1.74	-2.24	4.72397			d6-Pi	Bmp2	19.21	20.5	19.38	19.6967	7.21667	-2.68	6.40856			d6-Pi	sm22a	23.18	23.77	23.92	23.6233	11.1433	1.81	0.285191
d0-Pi+PQS	b-actin	14.65	16.21	11.98	14.28						d0-Pi+PQS	b-actin	14.65	11.98	16.21	14.28						d0-Pi+PQS	b-actin	16.21	11.98	14.65	14.28
d0-Pi+PQS	Runx2	18.98	17.6	18.51	18.3633	4.08333	0.103333	0.93088			d0-Pi+PQS	Bmp2	25.38	22.74	24.21	24.11	9.83	-0.0666667	1.04729			d0-Pi+PQS	sm22a	23.49	23.2	23.92	23.5367	9.25667	-0.0766667	1.05458
d2-Pi+PQS	b-actin	11.64	13.13	8.87	11.2133						d2-Pi+PQS	b-actin	11.64	8.87	13.13	11.2133						d2-Pi+PQS	b-actin	13.13	8.87	11.64	11.2133
d2-Pi+PQS	Runx2	15.99	14.92	14.24	15.05	3.83667	-0.143333	1.10445			d2-Pi+PQS	Bmp2	21.81	19.89	20.47	20.7233	9.51	-0.386667	1.30737			d2-Pi+PQS	sm22a	20.39	20.95	20.81	20.7167	9.50333	0.17	0.888843
d4-Pi+PQS	b-actin	10.84	12.74	8.5	10.6933						d4-Pi+PQS	b-actin	10.84	8.5	12.74	10.6933						d4-Pi+PQS	b-actin	12.74	8.5	10.84	10.6933
d4-Pi+PQS	Runx2	13.85	14.81	13.55	14.07	3.37667	-0.603333	1.51922			d4-Pi+PQS	Bmp2	19.01	20.62	19.49	19.7067	9.01333	-0.883333	1.84463			d4-Pi+PQS	sm22a	21.16	19.06	20.93	20.3833	9.69	0.356667	0.780967
d6-Pi+PQS	b-actin	11.83	13.29	9.62	11.58						d6-Pi+PQS	b-actin	11.83	9.62	13.29	11.58						d6-Pi+PQS	b-actin	13.29	9.62	11.83	11.58
d6-Pi+PQS	Runx2	14.82	14.69	14.7	14.7367	3.15667	-0.823333	1.76949			d6-Pi+PQS	Bmp2	20.83	19.2	20.59	20.2067	8.62667	-1.27	2.41162			d6-Pi+PQS	sm22a	21.81	20.69	21.46	21.32	9.74	0.406667	0.754364
EXP3		Ct1	Ct2	Ct3	mean Ct	Δct	ΔΔct	2-ΔΔct			EXP3		Ct1	Ct2	Ct3	mean Ct	Δct	ΔΔct	2-ΔΔct			EXP3		Ct1	Ct2	Ct3	mean Ct	Δct	ΔΔct	2-ΔΔct
d0-Pi	b-actin	14.95	16.51	12.28	14.58						d0-Pi	b-actin	16.51	12.28	14.95	14.58						d0-Pi	b-actin	14.95	12.28	16.51	14.58
d0-Pi	Runx2	18.57	17.83	18.32	18.24	3.66	0	1			d0-Pi	Bmp2	17.65	18.32	17.43	17.8	3.22	0	1			d0-Pi	sm22a	18.35	19.33	18.46	18.7133	4.13333	0	1
d2-Pi	b-actin	11.93	13.43	9.15	11.5033						d2-Pi	b-actin	13.43	9.15	11.93	11.5033						d2-Pi	b-actin	11.93	9.15	13.43	11.5033
d2-Pi	Runx2	15.64	13.87	13.81	14.44	2.93667	-0.723333	1.65099			d2-Pi	Bmp2	13.49	12.98	13.98	13.4833	1.98	-1.24	2.36199			d2-Pi	sm22a	16.02	16.07	15.46	15.85	4.34667	0.213333	0.862542
d4-Pi	b-actin	11.13	13.03	8.79	10.9833						d4-Pi	b-actin	13.03	8.79	11.13	10.9833						d4-Pi	b-actin	11.13	8.79	13.03	10.9833
d4-Pi	Runx2	13.21	12.45	13.08	12.9133	1.93	-1.73	3.31728			d4-Pi	Bmp2	12.74	10.55	13.01	12.1	1.11667	-2.10333	4.29701			d4-Pi	sm22a	16.88	14.81	16.37	16.02	5.03667	0.903333	0.53465
d6-Pi	b-actin	12.13	13.58	9.9	11.87						d6-Pi	b-actin	13.58	9.9	12.13	11.87						d6-Pi	b-actin	12.13	9.9	13.58	11.87
d6-Pi	Runx2	12.98	14.56	12.59	13.3767	1.50667	-2.15333	4.44854			d6-Pi	Bmp2	13.46	12.14	12.47	12.69	0.82	-2.4	5.27803			d6-Pi	sm22a	17.65	17.37	17.48	17.5	5.63	1.49667	0.354371
d0-Pi+PQS	b-actin	15.08	14.99	14.84	14.97						d0-Pi+PQS	b-actin	14.99	14.84	15.08	14.97						d0-Pi+PQS	b-actin	15.08	14.84	14.99	14.97
d0-Pi+PQS	Runx2	18.64	18.22	19.12	18.66	3.69	0.03	0.97942			d0-Pi+PQS	Bmp2	17.03	18.57	18.34	17.98	3.01	-0.21	1.15669			d0-Pi+PQS	sm22a	19.21	19.52	19.16	19.2967	4.32667	0.193333	0.874583
d2-Pi+PQS	b-actin	11.6	11.81	11.35	11.5867						d2-Pi+PQS	b-actin	11.81	11.35	11.6	11.5867						d2-Pi+PQS	b-actin	11.6	11.35	11.81	11.5867
d2-Pi+PQS	Runx2	14.51	14.89	15.41	14.9367	3.35	-0.31	1.23971			d2-Pi+PQS	Bmp2	15.11	14.72	14.73	14.8533	3.26667	0.0466667	0.968171			d2-Pi+PQS	sm22a	15.47	16.77	15.69	15.9767	4.39	0.256667	0.83702
d4-Pi+PQS	b-actin	10.23	11.02	11.1	10.7833						d4-Pi+PQS	b-actin	11.02	11.1	10.23	10.7833						d4-Pi+PQS	b-actin	10.23	11.1	11.02	10.7833
d4-Pi+PQS	Runx2	14.21	13.58	12.08	13.29	2.50667	-1.15333	2.22427			d4-Pi+PQS	Bmp2	13.65	14.06	13.18	13.63	2.84667	-0.373333	1.29534			d4-Pi+PQS	sm22a	15.34	14.34	15.86	15.18	4.39667	0.263333	0.833161
d6-Pi+PQS	b-actin	11.51	10.94	11.42	11.29						d6-Pi+PQS	b-actin	10.94	11.42	11.51	11.29						d6-Pi+PQS	b-actin	11.51	11.42	10.94	11.29
d6-Pi+PQS	Runx2	12.99	13.69	13.97	13.55	2.26	-1.4	2.63902			d6-Pi+PQS	Bmp2	14.77	13.06	14.65	14.16	2.87	-0.35	1.27456			d6-Pi+PQS	sm22a	15.29	16.11	15.92	15.7733	4.48333	0.35	0.784584
Runx2	Pi			Pi+PQS
d0	1	1	1	1.02101	0.93088	0.97942
d2	1.20025	2.14851	1.65099	2.08975	1.10445	1.23971
d4	2.34026	3.75809	3.31728	2.04202	1.51922	2.22427
d6	5.14558	4.72397	4.44854	2.11404	1.76949	2.63902
Bmp2	Pi			Pi+PQS
d0	1	1	1	0.89296	1.04729	1.15669
d2	2.12874	2.10916	2.36199	1.13288	1.30737	0.968171
d4	3.50642	3.84593	4.29701	1.50525	1.84463	1.29534
d6	5.61778	6.40856	5.27803	2.62685	2.41162	1.27456
sm22a	Pi			Pi+PQS
d0	1	1	1	1.05458	1.05458	0.874583
d2	0.874583	0.747425	0.862542	0.909618	0.888843	0.83702
d4	0.577009	0.629961	0.53465	0.827406	0.780967	0.833161
d6	0.33064	0.285191	0.354371	0.844791	0.754364	0.784584

## Sheet: Fig3C WB
The protein expression of osteogenic marker genes and Nrf2 during calcification was determined using Western blot analysis.
		blot1	blot2	blot3						Ave	Std			Pi d0	Pi d2	Pi d4	Pi d6	Pi+PQS d0	Pi+PQS d2	Pi+PQS d4	Pi+PQS d6
Fig2D Runx2	Pi d0	0	0	0		0	0	0		0	0		1	0	0.10524	1.3481	2.44746	0	0.137553	0.701072	0.89376
	Pi d2	11942	18930	11917.6		0.10524	0.233894	0.258231		0.199122	0.0671237		2	0	0.233894	1.51951	2.4915	0	0.251872	0.514911	0.590329
	Pi d4	151369	105354	53432		1.3481	1.51951	1.20541		1.35767	0.128413		3	0	0.258231	1.20541	2.66642	0	0.194615	0.62422	0.675631
	Pi d6	247585	172945	120258		2.44746	2.4915	2.66642		2.53513	0.0945644
	Pi+PQS d0	0	0	0		0	0	0		0	0
	Pi+PQS d2	20514.1	14159	10202.3		0.137553	0.251872	0.194615		0.19468	0.0466707
	Pi+PQS d4	79378.2	19120.2	35876.4		0.701072	0.514911	0.62422		0.613401	0.0763839
	Pi+PQS d6	82144.6	30191.8	32665.4		0.89376	0.590329	0.675631		0.719907	0.12777
		blot1	blot2	blot3
Fig2D BMP2	Pi d0	0	0	0		0	0	0			0			Pi d0	Pi d2	Pi d4	Pi d6	Pi+PQS d0	Pi+PQS d2	Pi+PQS d4	Pi+PQS d6
	Pi d2	32013.4	34636	15309.7		0.282121	0.427954	0.331731		0.347269	0.0605413		1	0	0.282121	1.37942	2.9587	0	0.220577	0.698854	1.03127
	Pi d4	154886	88201.8	38939		1.37942	1.27213	0.878449		1.17667	0.215374		2	0	0.427954	1.27213	2.61071	0	0.401628	0.790941	1.61665
	Pi d6	299302	181220	86188		2.9587	2.61071	1.911		2.49347	0.435682		3	0	0.331731	0.878449	1.911	0	0.209999	0.560932	1.78208
	Pi+PQS d0	0	0	0		0	0	0		0	0
	Pi+PQS d2	32896	22577.5	11008.8		0.220577	0.401628	0.209999		0.277401	0.0879473
	Pi+PQS d4	79127	29370	32239		0.698854	0.790941	0.560932		0.683575	0.0945201
	Pi+PQS d6	94782.8	82682	86160		1.03127	1.61665	1.78208		1.47667	0.322104
		blot1	blot2	blot3
Fig2D SM22α	Pi d0	176682	106756	122279		1.82901	1.33577	2.28269		1.81582	0.38669			Pi d0	Pi d2	Pi d4	Pi d6	Pi+PQS d0	Pi+PQS d2	Pi+PQS d4	Pi+PQS d6
	Pi d2	195463	97432	46146		1.72254	1.20385	0.999892		1.30876	0.304202		1	1.82901	1.72254	0.587872	0.22326	1.51033	1.09857	1.0314	0.979792
	Pi d4	66008	40484.6	26561		0.587872	0.583907	0.599206		0.590328	0.0064828		2	1.33577	1.20385	0.583907	0.174388	2.08005	1.48667	1.36921	1.11253
	Pi d6	22585	12105	9908.01		0.22326	0.174388	0.219685		0.205778	0.0222438		3	2.28269	0.999892	0.599206	0.219685	1.84371	1.61692	0.937739	0.929109
	Pi+PQS d0	153075	72342	97654		1.51033	2.08005	1.84371		1.81136	0.233708
	Pi+PQS d2	163836	83573	84764		1.09857	1.48667	1.61692		1.40072	0.220171
	Pi+PQS d4	116779	50842.9	53895.6		1.0314	1.36921	0.937739		1.11278	0.18531
	Pi+PQS d6	90051.7	56899.1	44920.6		0.979792	1.11253	0.929109		1.00714	0.0773378
		blot1	blot2	blot3
Fig2D Nrf2	Pi d0	60140	45498.6	29822.8		0.622567	0.569295	0.556728		0.582863	0.0285397			Pi d0	Pi d2	Pi d4	Pi d6	Pi+PQS d0	Pi+PQS d2	Pi+PQS d4	Pi+PQS d6
	Pi d2	40376	28944.8	15393.2		0.355817	0.357635	0.33354		0.348997	0.0109552		1	0.622567	0.355817	0.325359	0.195097	0.379496	0.250134	1.26501	1.17989
	Pi d4	36532.3	18495.4	11930.4		0.325359	0.266758	0.269145		0.287087	0.0270797		2	0.569295	0.357635	0.266758	0.235938	0.470127	0.613804	0.783115	1.36715
	Pi d6	19736	16377.4	7316.78		0.195097	0.235938	0.162231		0.197755	0.0301494		3	0.556728	0.33354	0.269145	0.162231	0.444202	0.568396	1.05132	1.07131
	Pi+PQS d0	38462.6	16350.5	23527.6		0.379496	0.470127	0.444202		0.431275	0.0381123
	Pi+PQS d2	37304	34505	29797		0.250134	0.613804	0.568396		0.477445	0.161798
	Pi+PQS d4	143229	29079.4	60423.4		1.26501	0.783115	1.05132		1.03315	0.197151
	Pi+PQS d6	108443	69921.6	51795.6		1.17989	1.36715	1.07131		1.20612	0.122193
		blot1	blot2	blot3
Fig2D β-actin	Pi d0	96600	79921	53568
	Pi d2	113474	80934	46151
	Pi d4	112283	69334	44327
	Pi d6	101160	69414	45101
	Pi+PQS d0	101352	34779	52966
	Pi+PQS d2	149136	56215	52423
	Pi+PQS d4	113224	37133	57474
	Pi+PQS d6	91909	51144	48348
